# Supplementary material for: Uncovering Porphyrin Accumulation in the Tumor Microenvironment
Source: Genes (Basel). 2024 Jul 22;15(7):961. doi: 10.3390/genes15070961 (PMC11275590; doi:10.3390/genes15070961)
Supplement: Supplementary file 1 [file genes-15-00961-s001.zip]

Archive with 14 entries (11 files):
- SupplementalData/
- SupplementalData/.DS_Store
- SupplementalData/SupplementalTableS1.xlsx
- SupplementalData/SupplementalTableS2.xlsx
- SupplementalData/SupplementalTableS3.xlsx
- SupplementalData/SupplementalTableS4.xlsx
- __MACOSX/
- __MACOSX/._SupplementalData
- __MACOSX/SupplementalData/
- __MACOSX/SupplementalData/._.DS_Store
- __MACOSX/SupplementalData/._SupplementalTableS1.xlsx
- __MACOSX/SupplementalData/._SupplementalTableS2.xlsx
- __MACOSX/SupplementalData/._SupplementalTableS3.xlsx
- __MACOSX/SupplementalData/._SupplementalTableS4.xlsx
