# Supplementary material for: Uncovering Porphyrin Accumulation in the Tumor Microenvironment
Source: Genes (Basel). 2024 Jul 22;15(7):961. doi: 10.3390/genes15070961 (PMC11275590; doi:10.3390/genes15070961)
Supplement: Supplementary file 1 [file genes-15-00961-s001.zip › SupplementalData/SupplementalTableS1.xlsx]

## Sheet: SupplementalTableS1
Supplemental Table S1 - Expression differences between lung cancer and normal tissues. Nonparametric (Wilcoxon Test) for each pair is conducted.
ALAS1
GroupA	GroupB	Score Mean Difference	Std Err Dif	Z	p-Value	Lower CL	Upper CL
TCGA Lung Adenocarcinoma	GTEX Lung	166.829	17.0664	9.7753	<.0001	0.32	0.46
TCGA Lung Squamous Cell Carcinoma	GTEX Lung	-15.189	16.8072	-0.9037	0.3662	-0.1	0.04
TCGA Lung Squamous Cell Carcinoma	TCGA Lung Adenocarcinoma	-244.685	18.3869	-13.3076	<.0001	-0.48	-0.36
ALAD
GroupA	GroupB	Score Mean Difference	Std Err Dif	Z	p-Value	Lower CL	Upper CL
TCGA Lung Adenocarcinoma	GTEX Lung	106.225	17.0662	6.2243	<.0001	0.14	0.26
TCGA Lung Squamous Cell Carcinoma	GTEX Lung	-96.674	16.8071	-5.752	<.0001	-0.24	-0.12
TCGA Lung Squamous Cell Carcinoma	TCGA Lung Adenocarcinoma	-213.033	18.3869	-11.5861	<.0001	-0.45	-0.32
HMBS
GroupA	GroupB	Score Mean Difference	Std Err Dif	Z	p-Value	Lower CL	Upper CL
TCGA Lung Squamous Cell Carcinoma	GTEX Lung	323.077	16.8076	19.2221	<.0001	1.173	1.379
TCGA Lung Adenocarcinoma	GTEX Lung	301.068	17.0668	17.6406	<.0001	1.034	1.244
TCGA Lung Squamous Cell Carcinoma	TCGA Lung Adenocarcinoma	58.0993	18.3872	3.15976	0.0016	0.05	0.22
UROS
GroupA	GroupB	Score Mean Difference	Std Err Dif	Z	p-Value	Lower CL	Upper CL
TCGA Lung Adenocarcinoma	GTEX Lung	291.615	17.0666	17.0869	<.0001	0.629	0.777
TCGA Lung Squamous Cell Carcinoma	GTEX Lung	214.048	16.8075	12.7352	<.0001	0.424	0.573
TCGA Lung Squamous Cell Carcinoma	TCGA Lung Adenocarcinoma	-115.879	18.387	-6.3022	<.0001	-0.269	-0.141
UROD
GroupA	GroupB	Score Mean Difference	Std Err Dif	Z	p-Value	Lower CL	Upper CL
TCGA Lung Adenocarcinoma	GTEX Lung	164.812	17.0663	9.65719	<.0001	0.27	0.4
TCGA Lung Squamous Cell Carcinoma	GTEX Lung	102.651	16.8071	6.10757	<.0001	0.15	0.28
TCGA Lung Squamous Cell Carcinoma	TCGA Lung Adenocarcinoma	-70.03	18.3869	-3.80867	0.0001	-0.19	-0.06
CPOX
GroupA	GroupB	Score Mean Difference	Std Err Dif	Z	p-Value	Lower CL	Upper CL
TCGA Lung Squamous Cell Carcinoma	GTEX Lung	358.685	16.8076	21.3407	<.0001	1.207	1.371
TCGA Lung Adenocarcinoma	GTEX Lung	277.355	17.0668	16.2511	<.0001	0.608	0.75
TCGA Lung Squamous Cell Carcinoma	TCGA Lung Adenocarcinoma	264.716	18.3872	14.3967	<.0001	0.53	0.681
PPOX
GroupA	GroupB	Score Mean Difference	Std Err Dif	Z	p-Value	Lower CL	Upper CL
TCGA Lung Adenocarcinoma	GTEX Lung	-89.382	17.0668	-5.2372	<.0001	-0.343	-0.157
TCGA Lung Squamous Cell Carcinoma	GTEX Lung	-180.388	16.8077	-10.7325	<.0001	-0.632	-0.449
TCGA Lung Squamous Cell Carcinoma	TCGA Lung Adenocarcinoma	-117.567	18.3874	-6.3939	<.0001	-0.372	-0.198
FECH
GroupA	GroupB	Score Mean Difference	Std Err Dif	Z	p-Value	Lower CL	Upper CL
TCGA Lung Squamous Cell Carcinoma	GTEX Lung	286.678	16.8077	17.0564	<.0001	0.868	1.088
TCGA Lung Adenocarcinoma	GTEX Lung	226.937	17.0668	13.297	<.0001	0.558	0.752
TCGA Lung Squamous Cell Carcinoma	TCGA Lung Adenocarcinoma	115.565	18.3873	6.28503	<.0001	0.211	0.405
FLVCR1
GroupA	GroupB	Score Mean Difference	Std Err Dif	Z	p-Value	Lower CL	Upper CL
TCGA Lung Squamous Cell Carcinoma	GTEX Lung	267.404	16.8077	15.9096	5.43509e-57	0.78	0.963
TCGA Lung Adenocarcinoma	GTEX Lung	267.25	17.0668	15.659	2.88232e-55	0.773	0.965
TCGA Lung Squamous Cell Carcinoma	TCGA Lung Adenocarcinoma	-1.01707	18.3873	-0.0553136	0.955889	-0.1	0.098
