# Supplementary material for: Uncovering Porphyrin Accumulation in the Tumor Microenvironment
Source: Genes (Basel). 2024 Jul 22;15(7):961. doi: 10.3390/genes15070961 (PMC11275590; doi:10.3390/genes15070961)
Supplement: Supplementary file 1 [file genes-15-00961-s001.zip › SupplementalData/SupplementalTableS2.xlsx]

## Sheet: Sheet1
Supplemental Table S1: CRISPR essentiality data for heme biosynthesis and heme related trafficking genes in lung cancer cell lines. The previously desciped CERES (DepMap.org) are used.
Cell Line	Lineage_i	Lineage_ii	Primary/Metastasis	ABCG2	FLVCR1	FLVCR2	SLC48A1	ALAS1	ALAD	HMBS	UROS	UROD	CPOX	PPOX	FECH	Histology	Gender	Age
LCLC103H_LUNG	LUNG	Lung (NSCLC)	metastasis	0.00445179	0.0422319	-0.129343	-0.0266838	-0.0621934	-0.0629571	-0.211837	-0.1869	-0.61389	-0.227969	-0.117797	-0.306879	carcinoma	male	61
NCIH1299_LUNG	LUNG	Lung (NSCLC)	metastasis	-0.090968	0.0316196	-0.0195274	0.0464527	-0.0491468	-0.042618	-0.121663	-0.147634	-0.650733	-0.324287	-0.0698208	-0.209488	carcinoma	male	43
NCIH1437_LUNG	LUNG	Lung (NSCLC)	metastasis	0.122413	0.0996216	-0.327962	0.0624578	-0.0277682	-0.0882976	-0.410106	-0.225612	-0.699891	-0.525869	-0.205227	-0.656363	carcinoma	male	6
NCIH1650_LUNG	LUNG	Lung (NSCLC)	metastasis	0.0191556	0.0368339	0.0887473	0.0184664	-0.0818221	-0.07436	-0.163958	-0.101378	-0.898895	-0.336014	-0.075431	-0.242049	carcinoma	male	27
NCIH1693_LUNG	LUNG	Lung (NSCLC)	metastasis	0.184686	-0.0124483	-0.264895	0.137206	-5.74741e-05	-0.0395014	-0.0745482	-0.106884	-0.968999	-0.379013	-0.0172959	-0.207239	carcinoma	female	55
NCIH1792_LUNG	LUNG	Lung (NSCLC)	metastasis	-0.00490798	0.0486843	-0.371406	0.0265339	-0.0276051	-0.0115084	-0.191215	-0.260154	-0.500227	-0.521156	-0.0203943	-0.206184	carcinoma	male	50
NCIH1944_LUNG	LUNG	Lung (NSCLC)	metastasis	0.118139	0.0161986	-0.329013	0.0888039	-0.074493	0.0757401	-0.217351	-0.171742	-0.556688	-0.416146	-0.0755544	-0.277315	carcinoma	female	62
NCIH2023_LUNG	LUNG	Lung (NSCLC)	metastasis	0.0876686	0.0528347	-0.244332	0.00550924	-0.0194904	-0.105619	-0.140941	-0.222578	-0.308543	-0.317246	-0.134399	-0.276563	carcinoma	male	26
NCIH2030_LUNG	LUNG	Lung (NSCLC)	metastasis	0.180035	0.193345	-0.300983	-0.0152061	-0.00678154	-0.145323	-0.349429	-0.305308	-0.860982	-0.419132	-0.178936	-0.237135	carcinoma	male	NA
NCIH2087_LUNG	LUNG	Lung (NSCLC)	metastasis	0.0906482	0.189535	-0.39217	0.0681182	-0.0380978	0.183013	-0.109423	-0.314015	-0.367637	-0.309095	0.0414116	-0.245667	carcinoma	male	69
NCIH2110_LUNG	LUNG	Lung (NSCLC)	metastasis	0.0944607	0.0317315	-0.240455	-0.327377	0.0479376	-0.1645	-0.301339	-0.101931	-0.622258	-0.442923	0.0105331	-0.240509	carcinoma	NA	NA
NCIH2122_LUNG	LUNG	Lung (NSCLC)	metastasis	0.123763	0.0475872	-0.423236	0.0908946	0.0359344	-0.103805	-0.309297	-0.39047	-0.680422	-0.428876	-0.131987	-0.273424	carcinoma	female	46
NCIH2126_LUNG	LUNG	Lung (NSCLC)	metastasis	0.154276	0.0102106	-0.277134	0.133536	-0.0345679	-0.0563462	-0.052049	-0.205214	-0.890052	-0.479868	-0.0875079	-0.299208	carcinoma	male	65
NCIH2291_LUNG	LUNG	Lung (NSCLC)	metastasis	0.127325	0.0862257	-0.326885	-0.0225629	-0.103647	-0.0675183	-0.0840603	-0.157495	-0.680984	-0.448564	0.0897273	-0.275917	carcinoma	male	NA
NCIH441_LUNG	LUNG	Lung (NSCLC)	metastasis	0.188335	0.12242	-0.353283	0.0411189	-0.108111	-0.141396	-0.136691	-0.237881	-0.93612	-0.445117	-0.249048	-0.56287	carcinoma	male	NA
NCIH460_LUNG	LUNG	Lung (NSCLC)	metastasis	0.223162	0.0341548	-0.0360119	0.0711205	-0.0561145	-0.033915	-0.246485	-0.266689	-0.409668	-0.58364	-0.17827	-0.222048	carcinoma	male	NA
NCIH838_LUNG	LUNG	Lung (NSCLC)	metastasis	0.0656634	0.0177076	-0.124055	-0.0248038	-0.0287178	0.0226488	-0.122073	-0.0865093	-0.725785	-0.349096	-0.0750211	-0.259656	carcinoma	male	59
SKMES1_LUNG	LUNG	Lung (NSCLC)	metastasis	0.101431	0.113384	-0.0290918	-0.0219449	-0.0731279	-0.0165456	0.0661318	-0.101249	-0.256505	-0.292953	-0.00853493	-0.0286887	carcinoma	male	65
CORL279_LUNG	LUNG	Lung (SCL)	metastasis	0.215672	-0.10521	-0.405024	0.0761989	0.0218957	0.122378	-9.36874e-05	-0.0878376	-0.474915	-0.460145	-0.0933192	-0.225287	carcinoma	male	63
CORL47_LUNG	LUNG	Lung (SCL)	NA	0.121169	0.111328	-0.0166653	-0.12332	-0.252911	-0.0516973	-0.152835	-0.507565	-0.397479	-0.313157	-0.0258876	-0.340322	carcinoma	NA	NA
A549_LUNG	LUNG	Lung (NSCLC)	primary	0.130232	0.0387246	-0.24021	0.156505	-0.0387331	-0.111618	-0.280607	-0.248499	-0.452368	-0.466312	-0.203702	-0.443912	carcinoma	male	58
ABC1_LUNG	LUNG	Lung (NSCLC)	primary	0.0724887	0.0768171	-0.237794	0.048518	-0.0473534	0.0518117	-0.169163	-0.427182	-0.989618	-0.472982	-0.0187534	-0.507815	carcinoma	male	47
CALU6_LUNG	LUNG	Lung (NSCLC)	primary	0.0923253	-0.0249547	0.0132564	-0.0223961	0.0335908	-0.0402214	-0.0422409	-0.089715	-0.453719	-0.281037	-0.0849835	-0.175482	carcinoma	female	61
CHAGOK1_LUNG	LUNG	Lung (NSCLC)	primary	0.0884541	-0.0468315	-0.0851827	0.0305288	-0.211041	-0.0328472	-0.160097	-0.251374	-0.27522	-0.433141	-0.0298742	-0.148187	carcinoma	male	45
EKVX_LUNG	LUNG	Lung (NSCLC)	primary	0.0973471	-0.527008	-0.0242195	0.0197748	-0.0863655	-0.100925	-0.206726	-0.177169	-0.637293	-0.399234	-0.160908	-0.399764	carcinoma	NA	NA
EPLC272H_LUNG	LUNG	Lung (NSCLC)	primary	0.163672	0.0455537	-0.0340887	-0.00739115	-0.026088	0.0724383	0.0323326	-0.0887123	-0.529376	-0.322977	-0.036297	-0.188236	carcinoma	male	57
HARA_LUNG	LUNG	Lung (NSCLC)	primary	0.0920759	-0.0721937	-0.109818	0.126363	-0.151394	-0.40446	-0.612213	-0.346678	-0.709334	-0.69073	-0.168966	-0.94393	carcinoma	male	57
HCC1359_LUNG	LUNG	Lung (NSCLC)	primary	0.0435893	0.160065	-0.233735	-0.00524792	-0.00532357	-0.0249589	-0.115527	-0.0687614	-0.412886	-0.34616	-0.0212255	-0.196247	carcinoma	female	55
HCC15_LUNG	LUNG	Lung (NSCLC)	primary	0.231077	0.21074	-0.0518235	-0.0347385	-0.378558	-0.140692	-0.385241	-0.135284	-0.392886	-0.47614	0.0420248	-0.379972	carcinoma	male	47
HCC827_LUNG	LUNG	Lung (NSCLC)	primary	0.149282	0.0459602	-0.194371	-0.0694885	-0.145238	-0.139098	-0.301441	-0.28745	-0.764942	-0.433988	-0.187462	-0.332478	carcinoma	female	39
HCC95_LUNG	LUNG	Lung (NSCLC)	primary	0.155588	0.0862569	-0.202394	-0.168251	-0.355633	-0.313005	-0.314857	-0.293861	-0.727788	-0.570731	-0.190894	-0.490306	carcinoma	male	65
HOP62_LUNG	LUNG	Lung (NSCLC)	primary	0.12407	-0.0570904	-0.313789	-0.012708	-0.0958786	-0.00884905	-0.212931	-0.132245	-0.595959	-0.370421	-0.0915543	-0.339918	carcinoma	NA	NA
KNS62_LUNG	LUNG	Lung (NSCLC)	primary	0.131339	0.0115236	-0.0734238	0.0145899	0.0811914	-0.175824	-0.851497	-0.439751	-0.940302	-0.708373	-0.408898	-0.852387	carcinoma	male	49
LK2_LUNG	LUNG	Lung (NSCLC)	primary	0.0209771	0.0318215	-0.395143	0.0575118	-0.0497767	0.00218999	-0.362886	-0.388798	-0.719004	-0.405735	-0.169097	-0.579758	carcinoma	male	NA
LUDLU1_LUNG	LUNG	Lung (NSCLC)	primary	0.162073	-3.25075e-05	-0.138428	0.0159621	-0.21392	-0.236721	-0.202087	-0.202438	-0.491165	-0.504927	-0.121165	-0.25873	carcinoma	male	72
LXF289_LUNG	LUNG	Lung (NSCLC)	primary	0.0802364	0.0100698	-0.174897	0.0445182	-0.112909	-0.125688	-0.18173	-0.258301	-0.688219	-0.374194	-0.0894759	-0.274214	carcinoma	male	63
MORCPR_LUNG	LUNG	Lung (NSCLC)	primary	0.161955	-0.385653	-0.412542	-0.0987909	-0.0782295	-0.206916	-0.235993	-0.318634	-0.699423	-0.458401	-0.0280949	-0.317646	carcinoma	NA	NA
NCIH1581_LUNG	LUNG	Lung (NSCLC)	primary	0.243893	-0.00559672	-0.129669	-0.0658297	-0.0936173	-0.0975629	-0.142729	-0.189648	-0.599575	-0.374934	-0.0935349	-0.222573	carcinoma	male	44
NCIH1703_LUNG	LUNG	Lung (NSCLC)	primary	0.157469	0.0104294	-0.130289	-0.0511724	-0.297382	-0.650524	-0.779105	-0.495137	-0.926652	-0.7376	-0.278326	-0.581536	carcinoma	male	54
NCIH2170_LUNG	LUNG	Lung (NSCLC)	primary	0.153374	-0.0597329	-0.132214	-0.0396361	-0.177295	-0.117027	-0.0765734	-0.0711591	-0.456972	-0.55155	-0.124163	-0.149206	carcinoma	male	NA
NCIH2172_LUNG	LUNG	Lung (NSCLC)	primary	0.119924	-0.0932443	-0.0586862	-0.0304914	-0.152746	-0.269346	-0.216975	-0.151298	-0.429629	-0.389669	-0.112138	-0.361444	carcinoma	female	NA
NCIH23_LUNG	LUNG	Lung (NSCLC)	primary	0.0779005	0.0381107	-0.271645	-0.00712302	-0.139199	-0.0610076	-0.0986805	-0.275747	-0.919033	-0.567562	-0.390517	-0.257594	carcinoma	male	51
NCIH322_LUNG	LUNG	Lung (NSCLC)	primary	0.229759	-0.175855	-0.258828	-0.00575024	-0.233789	-0.362886	-0.42499	-0.381139	-0.862704	-0.522341	-0.162451	-0.423916	carcinoma	male	52
NCIH520_LUNG	LUNG	Lung (NSCLC)	primary	0.115003	0.170737	-0.272153	0.0411709	-0.143392	-0.0442945	-0.123598	-0.337061	-0.742109	-0.422455	-0.116856	-0.249697	carcinoma	male	NA
PC14_LUNG	LUNG	Lung (NSCLC)	primary	0.062484	0.3757	-0.208079	0.0446304	-0.461561	-0.622762	-0.593496	-0.52558	-0.889394	-0.564492	-0.351105	-0.679796	carcinoma	NA	NA
RERFLCAD1_LUNG	LUNG	Lung (NSCLC)	primary	0.179189	0.023922	-0.314698	0.0511386	-0.0259258	-0.040291	-0.0798667	-0.201345	-0.393182	-0.328773	-0.0605223	-0.316378	carcinoma	male	70
RERFLCAI_LUNG	LUNG	Lung (NSCLC)	primary	0.105782	0.0382704	-0.0371989	-0.036545	0.00246511	-0.0286787	-0.0902735	-0.0636	-0.343915	-0.410425	-0.0201026	-0.139978	carcinoma	male	NA
