# Supplementary material for: Uncovering Porphyrin Accumulation in the Tumor Microenvironment
Source: Genes (Basel). 2024 Jul 22;15(7):961. doi: 10.3390/genes15070961 (PMC11275590; doi:10.3390/genes15070961)
Supplement: Supplementary file 1 [file genes-15-00961-s001.zip › SupplementalData/SupplementalTableS3.xlsx]

## Sheet: SupplementalTableS3
Supplemental Table S3 - Lack of CRISPR essentiality score between different steps of genes encoding the heme biosynthesis enzymes
Significance of correlation of in vitro CRISPR KO	ALAS1	ALAD	HMBS	UROS	UROD	CPOX	PPOX	FECH
ALAS1	0	1.63956e-06	0.0274381	0.00761856	0.614746	0.0192485	0.174582	0.0755619
ALAD	1.63956e-06	0	1.373e-08	0.000476869	0.0114634	6.49022e-06	0.000175451	5.07689e-05
HMBS	0.0274381	1.373e-08	0	8.13157e-07	0.00315599	1.57064e-08	7.67533e-06	9.15864e-12
UROS	0.00761856	0.000476869	8.13157e-07	0	0.00405334	0.000604273	0.000433132	5.4315e-06
UROD	0.614746	0.0114634	0.00315599	0.00405334	0	0.00413965	0.000442404	0.00047759
CPOX	0.0192485	6.49022e-06	1.57064e-08	0.000604273	0.00413965	0	1.82038e-05	2.88122e-06
PPOX	0.174582	0.000175451	7.67533e-06	0.000433132	0.000442404	1.82038e-05	0	1.20383e-05
FECH	0.0755619	5.07689e-05	9.15864e-12	5.4315e-06	0.00047759	2.88122e-06	1.20383e-05	0
* red shading: lack of correlation p value > 0.01; orange shading: lack of correlation p value >0.001. Pair-wising correlation between lung cancer cell line essentality data were performed.
