# Supplementary material for: Uncovering Porphyrin Accumulation in the Tumor Microenvironment
Source: Genes (Basel). 2024 Jul 22;15(7):961. doi: 10.3390/genes15070961 (PMC11275590; doi:10.3390/genes15070961)
Supplement: Supplementary file 1 [file genes-15-00961-s001.zip › SupplementalData/SupplementalTableS4.xlsx]

## Sheet: Sheet3
Supplemental Table S4 - scRNAseq lung cancer cluster gene expression percentages and levels
scRNAseq expression cell percentage (% of the particular cell sub-population)
Genes	ALAD	ALAS1	CPOX	FECH	FLVCR1	FLVCR2	HMBS	PPOX	UROD	UROS
Fibroblasts	9.4	2.39	1.54	2.22	3.08	0	3.93	0.85	9.4	3.76
Cancer_A	3.51	7.02	2.63	4.39	12.28	0.88	9.65	2.63	25.44	4.39
Cancer_B	16.75	7.88	3.45	5.42	21.18	0	9.36	1.48	7.88	15.27
Cancer_C	10.97	13.94	2.42	11.52	19.7	4.09	9.11	1.67	8.36	6.51
Club cells	5.88	2.94	0	0	7.35	0	0	1.47	2.94	1.47
Endothelial cells	6.17	2.62	2.06	2.06	4.86	0.37	0.56	0.93	6.36	3.93
Smooth muscle cells	4.72	0.94	0.63	0.94	3.77	0.31	0.31	1.57	5.35	2.2
tB cells	1.8	0.88	0.57	0.56	3.47	0.06	0.4	0.4	1.17	1.57
tNeutrophils	0.37	0.92	0.04	0.22	1.94	0.26	0.07	0.07	0.18	0.37
tNK cells	2.6	2.06	1.61	2.15	2.33	0.18	0.9	1.25	1.16	2.42
tT cells	1.96	1.35	1.17	0.85	2.7	0.34	0.43	0.41	1.11	1.98
Type I cells	8.7	13.04	4.35	0	2.17	2.17	0	2.17	15.22	4.35
Type II cells	11.17	10.67	2.73	2.73	9.68	2.48	4.47	0.99	7.69	5.46
scRNAseq expression levels (log2TPM)
Genes	ALAD	ALAS1	CPOX	FECH	FLVCR1	FLVCR2	HMBS	PPOX	UROD	UROS
Fibroblasts	6.58	0.88	0.36	0.64	1.16	0	1.83	0.44	4.13	1.69
Cancer_A	0.64	3.57	0.31	0.6	7.08	2.59	1.31	0.23	17.97	1.19
Cancer_B	4.32	4.33	0.89	0.87	4.5	0	2.41	0.24	1.74	2.93
Cancer_C	3.42	4.35	0.4	3.66	8.2	1.02	2.04	0.5	2.35	1.58
Club cells	1.34	1.12	0	0	1.78	0	0	2.05	0.93	0.38
Endothelial cells	2.99	1.57	1.09	1.12	2.81	0.42	0.26	0.6	5.28	1.44
Smooth muscle cells	2.87	0.76	0.49	0.56	2.85	0.21	0.46	1.11	4.45	1.34
tB cells	2.13	0.89	0.44	0.55	3.57	0.08	0.36	0.35	0.98	1.36
tNeutrophils	1.06	1.41	0.05	0.34	2.91	0.51	0.14	0.1	0.52	0.58
tNK cells	3.34	1.54	1.77	1.97	2	0.13	0.78	0.94	1.03	2.43
tT cells	2.36	1.42	1.24	0.81	2.63	0.39	0.33	0.37	1.11	1.87
Type I cells	5.54	7.79	0.4	0	0.24	2.45	0	0.22	9.7	0.82
Type II cells	3.6	3.47	0.83	0.39	3.1	0.49	1.61	0.25	3.28	2.57
p.value cancer vs stromal	n.s.	n.s.	0.0304539	n.s.	0.0303258	n.s.	7.06015e-07	n.s.	n.s.	n.s.
*n.s. Not significant
